# Supplementary material for: Progress towards Achieving the Recommendations of the Commission on Ending Childhood Obesity: A Comprehensive Review and Analysis of Current Policies, Actions and Implementation Gaps in Thailand
Source: Nutrients. 2021 Jun 3;13(6):1927. doi: 10.3390/nu13061927 (PMC8230086; doi:10.3390/nu13061927)
Supplement: Supplementary file 1 [file nutrients-13-01927-s001.zip]

Archive with 1 entries (1 files):
- nutrients-1197963-supplementary.pdf
